# Supplementary material for: Turn-On Fluorescent pH Probes for Monitoring Alkaline pHs Using Bis[2-(2′-hydroxyphenyl)benzazole] Derivatives
Source: Sensors (Basel). 2023 Feb 11;23(4):2044. doi: 10.3390/s23042044 (PMC9965889; doi:10.3390/s23042044)
Supplement: Supplementary file 1 [file sensors-23-02044-s001.zip]

Archive with 1 entries (1 files):
- sensors-2200542-supplementary.pdf
